# Supplementary material for: Determining the origin of synchronous multifocal bladder cancer by exome sequencing
Source: BMC Cancer. 2015 Nov 9;15:871. doi: 10.1186/s12885-015-1859-8 (PMC4638097; doi:10.1186/s12885-015-1859-8)
Supplement: Additional file 1: Table S1. — Number of reads and number of detected SNVs and indels. Cov: coverage. The strict filtering criteria include the GATK quality score (“PASS”), excluding segmental duplications, removing SNVs included in dbSNPv.138, only including SNVs reliably genotyped in all 4 samples, and identified at least in 4 reads. See Material and Methods for details. (XLS 29 kb) [file 12885_2015_1859_MOESM1_ESM.xls]

## Sheet: Sheet1
Supplementary Table 1: Number of reads and number of detected SNVs and indels
Sample	Target size	Reads	Read length	Total bases	Expected Cov (X)	Mapped reads+	Effective Cov (X)	Raw SNVs	Raw INDELs	*Strict Filter SNVs	*Strict Filter INDELs
1st patient-Tumour1 Base	50000000	54022290	100	5402229000	108.045	49738705	99.4774	225116	18022	1628	2130
1st patient-Tumour2 Apex	50000000	51415608	100	5141560800	102.831	45235390	90.4708	216393	17838	1628	2130
1st patient-Tumour2 Base	50000000	52056638	100	5205663800	104.113	46177418	92.3548	213508	17747	1628	2130
1st patient-Normal	50000000	56497854	100	5649785400	112.996	50135166	100.27	232006	18255	1628	2130
2nd patient-Tumour1 Apex	50000000	52336578	100	5233657800	104.673	49420093	98.8402	545565	28369	1733	2278
2nd patient-Tumour1 Base	50000000	60280740	100	6028074000	120.561	57033018	114.066	585967	29126	1733	2278
2nd patient-Tumour2 Apex	50000000	56414382	100	5641438200	112.829	53200303	106.401	571255	28595	1733	2778
2nd patient-Normal	50000000	66765540	100	6676554000	133.531	62527762	125.056	618910	28894	1733	2778
3rd patient-Tumor1 Apex	50000000	58541416	100	5854141600	117.083	55805883	111.612	690221	30147	1628	2555
3rd patient-Tumor1 Base	50000000	61787922	100	6178792200	123.576	58330200	116.66	653140	30148	1628	2555
3rd patient-Tumor2 Base	50000000	57071432	100	5707143200	114.143	53567052	107.134	664479	29874	1628	2555
3rd patient-Normal	50000000	51860180	100	5186018000	103.72	49072940	98.1459	600240	29479	1628	2555
* strict filtered data: segmental duplications removed, mutations with read number <4 eliminated, only including reliably genotyped mutations in 4 all samples, for each patient
