# Supplementary material for: Determining the origin of synchronous multifocal bladder cancer by exome sequencing
Source: BMC Cancer. 2015 Nov 9;15:871. doi: 10.1186/s12885-015-1859-8 (PMC4638097; doi:10.1186/s12885-015-1859-8)
Supplement: Additional file 3: Table S3. — Odd’s ratio and Fisher’s exact test p-values for a frequency difference between SNVs shared among all tumours and SNVs shared among all samples, with respect to dinucleotide context and trinucleotide context. The table includes results for Patients 1 and 2. Bold lines show significant results with odd’s ratio > 1. (XLS 25 kb) [file 12885_2015_1859_MOESM3_ESM.xls]

## Sheet: Sayfa2
Supplementary Table 3: Odd’s ratio and Fisher’s exact test p-values for dinucleotide context and trinucleotide context
Dinucleotide Pattern: all tumours shared vs. all samples shared
Patient 1				Patient 2
Mutated reference sequence	Odds Ratio	p-value		Mutated reference sequence	Odds Ratio	p-value
TpC*	6.05655	4.41162e-42		TpC*	6.28558	3.52733e-52
TpA*	0.760314	0.26854		TpA*	0.68593	0.096279
GpC*	0.562691	0.00508346		GpC*	0.799708	0.219067
GpA*	0.387411	0.00456391		GpA*	0.128418	2.16517e-07
CpC*	0.612053	0.00312135		CpC*	0.523841	2.15649e-05
CpA*	0.390352	3.26901e-05		CpA*	0.393039	4.81911e-05
ApC*	0.523274	0.000780987		ApC*	0.380708	5.85248e-07
ApA*	0.442731	0.00123818		ApA*	0.411895	0.000700896
Trinucleotide Pattern: all tumours shared vs. all samples shared				Patient 2
Mutated reference sequence	Odds Ratio	p-value		Mutated reference sequence	Odds Ratio	p-value
TC*T	3.97491	1.29098e-10		TC*T	4.77135	1.61e-17
TC*G	1.53661	0.138472		TC*G	1.94878	0.00782883
TC*C	1.95254	0.00614267		TC*C	1.5027	0.10894
TC*A	11.8586	3.22224e-30		TC*A	7.14596	8.62e-29
TA*T	1.11944	0.753793		TA*T	1.05544	0.876793
TA*G	0.699273	0.627846		TA*G	0.391432	0.147634
TA*C	0.736044	0.759271		TA*C	1.03375	1
TA*A	0.30598	0.0656828		TA*A	0.264191	0.0214487
GC*T	0.522071	0.138665		GC*T	0.797855	0.546607
GC*G	0.492819	0.0457784		GC*G	0.692136	0.225715
GC*C	0.870829	0.86356		GC*C	1.25159	0.500443
GC*A	0.486056	0.199003		GC*A	0.665465	0.379874
GA*T	0.893055	1		GA*T	0.0842461	0.00108266
GA*G	0	0.00215252		GA*G	0.147565	0.0302363
GA*C	0.16212	0.071929		GA*C	0.138212	0.0309279
GA*A	0.785021	0.783402		GA*A	0.24731	0.188832
CC*T	0.543369	0.0922783		CC*T	0.661082	0.173234
CC*G	0.472333	0.00698633		CC*G	0.473692	0.00297314
CC*C	0.502696	0.0525359		CC*C	0.490675	0.0153367
CC*A	1.58277	0.142669		CC*A	0.835519	0.740795
CA*T	0.342581	0.00640679		CAA	0.116059	0.0122522
CA*G	0.421115	0.0383159		CA*T	0.427057	0.0431595
CA*C	0.432107	0.170953		CA*G	0.45305	0.0590802
CA*A	0.541341	0.270125		CA*C	0.578901	0.310461
AC*T	0.526815	0.0978167		AC*T	0.176426	0.000722048
AC*G	0.294706	0.00139432		AC*G	0.308324	0.000775902
AC*C	0.780895	0.512076		AC*C	0.535956	0.105518
AC*A	0.839883	0.8453		AC*A	0.740934	0.490206
AA*T	0.320164	0.0169505		AA*T	0.283013	0.00938772
AA*G	0.421148	0.103735		AA*G	0.797597	0.805414
AA*C	0.342791	0.0946484		AA*C	0	0.00455459
AA*A	1.18276	0.792218		AA*A	0.708192	0.544166
