# Supplementary material for: Determining the origin of synchronous multifocal bladder cancer by exome sequencing
Source: BMC Cancer. 2015 Nov 9;15:871. doi: 10.1186/s12885-015-1859-8 (PMC4638097; doi:10.1186/s12885-015-1859-8)
Supplement: Additional file 6: Table S2. — Potential driver mutations in samples identified from COSMIC or ATLAS databases and literature. (XLS 33 kb) [file 12885_2015_1859_MOESM6_ESM.xls]

## Sheet: Sayfa1
Supplementary Table 2: Potential driver mutations in samples identified from COSMIC or ATLAS databases.
PATIENT1 POTENTIAL DRIVER GENES
ENSEMBL GENE ID	GENE NAME	*MUTATION EFFECT	*MUTATION TYPE	MUTATED SAMPLES	**BASE CONVERSION
ENSG00000118058	KMT2A	MODERATE	MISSENSE	all tumours shared	TpC*>TpT*
ENSG00000167548	KMT2D	MODERATE	MISSENSE	all tumours shared	TpC*>TpT*
ENSG00000196159	FAT4	MODERATE	MISSENSE	all tumours shared	TpC*>TpT*
ENSG00000104884	ERCC2	MODERATE	MISSENSE	all tumours shared	GpA*>GpC*
ENSG00000145362	ANK2	MODERATE	MISSENSE	all tumours shared	TpA*>TpG*
ENSG00000147050	KDM6A	MODERATE	MISSENSE	all tumours shared	TpA*>TpG*
ENSG00000121879	PIK3CA	MODERATE	MISSENSE	Tumour1.Base private	GpC*>GpG*,TpT*>TpA*
ENSG00000068078	FGFR3	MODERATE	MISSENSE	Tumour1.Base private	TpC*>TpT*
ENSG00000165699	TSC1	HIGH	FRAMESHIFT	Tumour1.Apex private	C deletion
ENSG00000143341	HMCN1	MODERATE	MISSENSE	all samples shared	T insertion
ENSG00000117713	ARID1A	MODERATE	MISSENSE	all samples shared	ApA*>ApG*
ENSG00000164588	HCN1	MODERATE	MISSENSE	all samples shared	ApA*>ApG*
ENSG00000178104	PDE4DIP	HIGH	FRAMESHIFT	all samples shared	A insertion
ENSG00000095015	MAP3K1	MODERATE	CODON DELETION	all samples shared	CAA deletion
PATIENT2 POTENTIAL DRIVER GENES
GENE ENS	GENE NAME	*MUTATION EFFECT	*MUTATION TYPE	MUTATED SAMPLES	**BASE CONVERSION
ENSG00000139687	RB1	HIGH	NON SENSE	all tumours shared	ApC*>ApG*
ENSG00000149311	ATM	MODERATE	MISSENSE	all tumours shared	TpC*>TpG*, CpC*>CpT*
ENSG00000168702	LRP1B	MODERATE	MISSENSE	all tumours shared	TpC*>TpG*
ENSG00000181143	MUC16	MODERATE	MISSENSE	all tumours shared,Tumour1.Apex,Tumour1.Base	TpC*>TpT*
ENSG00000055609	KMT2C	MODERATE	MISSENSE	all samples shared	GpC*>GpG*
ENSG00000143341	HMCN1	MODERATE	MISSENSE	all samples shared	GpC*>GpT*
PATIENT3 POTENTIAL DRIVER GENES
GENE ENS	GENE NAME	MUTATION EFFECT	*MUTATION TYPE	*MUTATED SAMPLES	**BASE CONVERSION
ENSG00000147050	KDM6A	HIGH	nonsense	all samples	TpC*>TpT*
ENSG00000198626	RYR2	MODERATE	missense	all samples	TpC*>TpT*
ENSG00000167548	KMT2D	MODERATE	codon chabge+codon deletion	all samples	TGCTGCTGT deletion
ENSG00000196712	NF1	MODERATE	missense	all samples	TpC*>TpG*
ENSG00000168702	LRP1B	MODERATE	missense	all samples	ApA*>ApG*
ENSG00000131018	SYNE1	MODERATE	missense	private to one sample	TpC*>TpG*
ENSG00000101972	STAG2	HIGH	splice site donor	shared by 3 samples	ApC*>ApA*
*They are annotated according to "snpEff" software
**The nucleotide mutated with the preceding SNV
