# Supplementary material for: Determining the origin of synchronous multifocal bladder cancer by exome sequencing
Source: BMC Cancer. 2015 Nov 9;15:871. doi: 10.1186/s12885-015-1859-8 (PMC4638097; doi:10.1186/s12885-015-1859-8)
Supplement: Additional file 7: Table S4. — Odd’s ratio and Fisher’s exact test p-values for a frequency difference between SNVs shared among all tumours and SNVs shared among all samples, with respect to dinucleotide context and resulting mutations. The table includes results for Patients 1 and 2. Bold lines show significant results with odd’s ratio > 1. (XLS 24 kb) [file 12885_2015_1859_MOESM7_ESM.xls]

## Sheet: Sheet1
Supplementary Table 4: Odd’s ratio and Fisher’s exact test p-values for dinucleotide context and resulting mutations
Dinucleotide Pattern (Reference -> Alternative): all tumours shared vs. all samples shared
Patient 1
Base Change	Odds Ratio	p-value
TpC*->TpT*	5.20127	2.98487e-28
TpC*->TpG*	4.07561	4.31776e-08
TpC*->TpA*	2.2256	0.012241
TpA*->TpT*	1.76218	0.301201
TpA*->TpG*	0.653771	0.154753
TpA*->TpC*	0.434773	0.351861
GpC*->GpT*	0.616911	0.053792
GpC*->GpG*	0.0963508	0.00385541
GpC*->GpA*	0.935337	1
GpA*->GpT*	0.434773	0.351861
GpA*->GpG*	0.450282	0.0540304
GpA*->GpC*	0.194996	0.111154
CpC*->CpT*	0.580838	0.00635346
CpC*->CpG*	0.647733	0.307777
CpC*->CpA*	0.935337	1
CpA*->CpT*	0.734172	0.65144
CpA*->CpG*	0.323395	0.000134148
CpA*->CpC*	0.440818	0.102427
ApC*->ApT*	0.47869	0.00138253
ApC*->ApG*	0.75392	0.802444
ApC*->ApA*	0.678455	0.44271
ApA*->ApT*	0.324952	0.159207
ApA*->ApG*	0.296041	0.000247835
ApA*->ApC*	1.43858	0.467073
Patient 2
Base Change	Odds Ratio	p-value
TpC*->TpT*	3.58697	8.54998e-19
TpC*->TpG*	6.64758	2.71859e-25
TpC*->TpA*	2.19603	0.0129511
TpA*->TpT*	0.743697	0.807821
TpA*->TpG*	0.698145	0.180952
TpA*->TpC*	0.608301	0.569193
GpC*->GpT*	0.664237	0.0581022
GpC*->GpG*	0.920777	1
GpC*->GpA*	1.19631	0.534045
GpA*->GpT*	0.370679	0.248751
GpA*->GpG*	0.102905	2.05061e-05
CpC*->CpT*	0.507134	0.000138374
CpC*->CpG*	0.295285	0.00609691
CpC*->CpA*	1.21165	0.60369
CpA*->CpT*	1.80388	0.209403
CpA*->CpG*	0.244119	6.43301e-06
CpA*->CpC*	0.367995	0.0629032
ApC*->ApT*	0.359109	9.59216e-06
ApC*->ApG*	0.287702	0.0318524
ApC*->ApA*	0.742599	0.679926
ApA*->ApT*	0.932201	1
ApA*->ApG*	0.230298	0.000108769
