# Supplementary material for: Determining the origin of synchronous multifocal bladder cancer by exome sequencing
Source: BMC Cancer. 2015 Nov 9;15:871. doi: 10.1186/s12885-015-1859-8 (PMC4638097; doi:10.1186/s12885-015-1859-8)
Supplement: Additional file 8: Table S5. — Odd’s ratio and Fisher’s exact test p-values for a frequency difference between SNVs shared among all tumours and SNVs found private to tumours, with respect to dinucleotide context. The table includes results for Patients 1 and 2. Bold lines show significant results with odd’s ratio > 1. (XLS 20 kb) [file 12885_2015_1859_MOESM8_ESM.xls]

## Sheet: Sheet1
Supplementary Figure 5: Odd’s ratio and Fisher’s exact test p-values for dinculeotide context
Dinucleotide Pattern: all tumours shared vs. all tumours private
Patient 1				Patient 2
Mutated reference sequence	Odds Ratio	p-value		Mutated reference sequence	Odds Ratio	p-value
TpC*	2.51546	6.5602e-07		TpC*	4.59876	2.00439e-05
TpA*	1.11344	0.858375		TpA*	0.839258	0.735867
GpC*	0.415957	0.00103336		GpC*	1.25605	0.805536
GpA*	0.532871	0.198086		GpA*	0.0840858	0.00230193
CpC*	0.799248	0.378902		CpC*	0.297335	0.0088133
CpA*	0.647898	0.206297		CpA*	1.46951	1
ApC*	0.70583	0.234322		ApC*	0.42352	0.0335902
ApA*	0.618727	0.23483		ApA*	0.62016	0.440373
